# Supplementary material for: Schistosoma haematobium Extracellular Vesicle Proteins Confer Protection in a Heterologous Model of Schistosomiasis
Source: Vaccines (Basel). 2020 Jul 24;8(3):416. doi: 10.3390/vaccines8030416 (PMC7563238; doi:10.3390/vaccines8030416)
Supplement: Supplementary file 1 [file vaccines-08-00416-s001.zip]

Archive with 9 entries (8 files):
- Supplementary_Table_1.xlsx
- __MACOSX/
- __MACOSX/._Supplementary_Table_1.xlsx
- Supplementary_Table_3.xlsx
- __MACOSX/._Supplementary_Table_3.xlsx
- Figure_S1.png
- __MACOSX/._Figure_S1.png
- Supplementary_Table_2.xlsx
- __MACOSX/._Supplementary_Table_2.xlsx
